# Supplementary material for: CpG‐related SNPs in the MS4A region have a dose‐dependent effect on risk of late–onset Alzheimer disease
Source: Aging Cell. 2019 May 29;18(4):e12964. doi: 10.1111/acel.12964 (PMC6612647; doi:10.1111/acel.12964)
Supplement: Supplementary file 2 [file ACEL-18-e12964-s002.gz]

Archive with 1 entries (1 files):
- ACEL-18-e12964-s002
