# Supplementary material for: CpG‐related SNPs in the MS4A region have a dose‐dependent effect on risk of late–onset Alzheimer disease
Source: Aging Cell. 2019 May 29;18(4):e12964. doi: 10.1111/acel.12964 (PMC6612647; doi:10.1111/acel.12964)
Supplement: Supplementary file 2 [file ACEL-18-e12964-s002.gz › ACEL-18-e12964-s002]

CHR	BP	skato_P	CG_dosage_P
1	705501	0.21274	NA
1	713501	0.21739	0.034729
1	714001	0.21739	0.034729
1	736501	0.15765	0.13084
1	737501	0.67715	0.88862
1	738001	0.67715	0.88862
1	752001	0.34497	0.43635
1	752501	0.19911	0.3178
1	753001	0.1426	0.44682
1	753501	0.081497	0.12708
1	754001	0.12753	0.16204
1	754501	0.42325	0.087742
1	755001	0.52101	0.89311
1	756501	0.080915	0.25064
1	757001	0.11431	0.10469
1	757501	0.62656	0.071409
1	759001	0.26773	0.20429
1	761501	0.25689	0.080903
1	762001	0.40221	0.15674
1	762501	0.23548	0.14003
1	768501	0.00050124	0.016889
1	769001	0.070692	0.069139
1	769501	0.34296	0.14456
1	772501	0.19117	0.13369
1	782001	0.90075	0.21406
1	782501	0.89429	0.76483
1	786501	0.40805	0.57729
1	787001	0.46978	0.99313
1	791501	0.3581	0.14366
1	796001	0.63993	0.63482
1	797501	0.8391	0.97598
1	798001	0.89363	0.78155
1	801001	0.3835	0.65834
1	801501	0.38353	0.93538
1	802001	0.31443	0.51059
1	807501	0.60061	0.60629
1	808001	0.60412	0.7369
1	808501	0.39859	0.81498
1	810501	0.62383	0.79442
1	811001	0.65227	0.32923
1	811501	0.65187	0.19185
1	830501	0.89733	0.38887
1	831001	0.50133	0.33503
1	831501	0.26648	0.12203
1	833501	0.92503	0.30343
1	834001	0.90694	0.42185
1	834501	0.59581	0.96225
1	835001	0.2039	0.37523
1	836001	0.0099888	0.0079283
1	836501	0.54331	0.0050972
1	837001	0.80714	0.52807
1	839001	0.05148	0.58593
1	839501	0.042583	0.42053
1	840001	0.084706	0.022184
1	840501	0.98436	0.38551
1	843501	0.49081	0.67629
1	844001	0.9413	0.99371
1	845501	0.75719	0.42199
1	846001	0.84353	0.24749
1	846501	0.84353	0.11624
1	847001	0.48572	0.091017
1	847501	0.46414	0.092364
1	848001	0.49118	0.088007
1	849501	0.61222	0.044687
1	850001	0.61222	0.33166
1	850501	0.60182	0.78794
1	851001	0.60182	0.31948
1	851501	0.49958	0.60676
1	852001	0.7011	0.56459
1	852501	0.27324	0.12395
1	853001	0.27324	0.070713
1	854001	0.56479	0.98315
1	854501	0.90038	0.4168
1	855501	0.3442	0.16946
1	856001	0.72779	0.14568
1	859501	0.032242	0.060013
1	860001	0.88847	0.6244
1	860501	0.72071	0.77981
1	861001	0.40279	0.76477
1	862001	0.11142	0.95141
1	862501	0.18939	0.81204
1	863001	0.994	0.79658
1	863501	0.98514	0.12565
1	864001	0.31397	0.16059
1	864501	0.31397	0.11112
1	865001	0.15352	0.066506
1	867001	0.74418	0.078452
1	867501	0.24536	0.053938
1	868001	0.3762	0.17106
1	868501	0.40086	0.25769
1	869001	0.14309	0.30474
1	869501	0.56797	0.45674
1	870001	0.053691	0.43381
1	870501	0.04023	0.04562
1	871501	0.24257	0.20356
1	872001	0.24257	0.20356
1	875501	0.48557	0.2491
1	876001	0.48602	0.17707
1	877001	0.28582	0.51166
1	877501	0.28581	0.51994
1	879001	0.39997	0.44779
1	881501	0.7042	0.38448
1	885001	0.068414	0.99944
1	885501	0.050311	0.63415
1	886001	0.10687	0.47894
1	888501	0.024053	0.63047
1	889001	0.069549	0.63147
1	889501	0.025483	0.76513
1	890001	0.17419	0.75833
1	891001	0.079183	0.40342
1	891501	0.17074	0.32541
1	892501	0.18715	0.60389
1	893001	0.22603	0.92166
1	895501	0.09953	0.96188
1	896001	0.09953	0.96188
1	899501	0.33927	0.33109
1	900001	0.32605	0.72924
1	900501	0.01388	0.74957
1	901001	0.015075	0.6505
1	901501	0.36106	0.87746
1	902001	0.25656	0.2933
1	902501	0.027652	0.53692
1	903001	0.02596	0.59275
1	905001	0.25828	0.1697
1	905501	0.30932	0.29318
1	906001	0.93554	0.60515
1	906501	0.27948	0.22091
1	908001	0.71977	0.57694
1	908501	0.63375	0.90764
1	909001	0.43031	0.82269
1	909501	0.60185	0.72519
1	910001	0.81573	0.29273
1	910501	0.49697	0.35474
1	911001	0.37548	0.50588
1	911501	0.11888	0.51992
1	912001	0.11899	0.14733
1	912501	0.68349	0.41763
1	913001	0.93345	0.90926
1	913501	0.82623	0.89575
1	914001	0.38651	0.36767
1	914501	0.13868	0.62933
1	916001	0.311	0.53707
1	916501	0.92956	0.99382
1	917001	0.93319	0.54224
1	917501	0.70379	0.3934
1	918001	0.24697	0.84034
1	918501	0.056165	0.94446
1	919001	0.6667	0.26959
1	919501	0.6667	0.84508
1	920001	0.57255	0.86579
1	920501	0.69253	0.53798
1	921001	0.81817	0.58994
1	921501	0.67951	0.16424
1	922001	0.1817	0.038847
1	922501	0.015473	0.9507
1	923001	0.041711	0.87498
1	925501	0.45556	0.77656
1	926001	0.45556	0.60634
1	926501	0.29764	0.84332
1	927001	0.29763	0.73444
1	927501	0.59232	0.069035
1	928001	0.67723	0.11744
1	928501	0.28661	0.23479
1	929001	0.92066	0.94227
1	929501	0.53742	0.043231
1	930001	0.10781	0.042438
1	930501	0.65339	0.26841
1	931001	0.65315	0.67287
1	933501	0.74784	0.4934
1	934001	0.74784	0.4934
1	934501	0.82541	0.60631
1	935001	0.67736	0.50304
1	935501	0.15128	0.83884
1	936001	0.0051172	0.8356
1	936501	0.00197	0.41371
1	939001	0.11971	0.028568
1	939501	0.18151	0.068038
1	940001	0.38666	0.064672
1	940501	0.29809	0.090076
1	941001	0.22402	0.073579
1	941501	0.4151	0.076034
1	942001	0.79835	0.28371
1	942501	0.82937	0.36922
1	943001	0.78565	0.17212
1	943501	0.64148	0.9363
1	944501	0.9368	0.73177
1	945001	0.4637	0.85997
1	946501	0.4313	0.61792
1	947001	0.47899	0.12104
1	948001	0.89519	0.74683
1	948501	0.89519	0.74683
1	949001	0.79354	0.90511
1	949501	0.79354	0.90511
1	950001	0.90431	0.22988
1	950501	0.90431	0.48683
1	951001	0.13223	0.20423
1	951501	0.46022	0.55755
1	952001	0.37454	0.58813
1	952501	0.29991	0.23072
1	953001	0.28591	0.65243
1	953501	0.28708	0.15278
1	954001	0.30197	0.23831
1	955501	0.36491	0.3803
1	956001	0.51097	0.41137
1	956501	0.34992	0.2737
1	957001	0.32486	0.26687
1	957501	0.77968	0.39077
1	958001	0.97031	0.55618
1	958501	1	0.41598
1	959001	0.091788	0.47844
1	960501	0.71257	0.71486
1	961001	0.95007	0.83896
1	961501	0.94114	0.26528
1	962001	0.9315	0.30048
1	962501	0.29988	0.92064
1	963001	0.57192	0.15358
1	963501	0.63291	0.45292
1	967501	0.94209	0.47034
1	968001	0.94209	0.47034
1	970001	0.66669	0.63081
1	970501	0.56193	0.70512
1	971001	0.65499	0.89707
1	971501	0.42581	0.84562
1	972001	0.72586	0.82801
1	972501	0.73777	0.9635
1	974001	0.92588	0.3386
1	974501	0.92007	0.87611
1	976501	0.29362	0.45766
1	977001	0.35865	0.8073
1	977501	0.037706	0.99556
1	978001	0.062398	0.43123
1	978501	0.56731	0.70642
1	979001	0.84029	0.56245
1	979501	0.94729	0.58051
1	980001	0.97441	0.54739
1	980501	0.88011	0.54167
1	981001	0.82743	0.70653
1	981501	0.95586	0.46744
1	982001	0.99256	0.17423
1	982501	0.98506	0.3752
1	983501	0.81965	0.97549
1	984001	0.85795	0.65226
1	984501	0.81253	0.39903
1	985001	0.85894	0.5369
1	985501	0.45403	0.73192
1	986001	0.14951	0.79172
1	986501	0.73135	0.81624
1	987001	0.67377	0.75559
1	987501	0.81217	0.58089
1	988001	0.74463	0.494
1	988501	0.8486	0.23622
1	989001	0.89824	0.27572
1	989501	0.76516	0.53513
1	990001	0.6637	0.96466
1	990501	0.6637	0.58268
1	991001	0.84291	0.32471
1	991501	0.84515	0.68664
1	992001	0.16512	0.38381
1	992501	0.26073	0.87266
1	993001	0.58071	0.92012
1	993501	0.53468	0.58722
1	994501	0.56167	0.97215
1	995501	0.86924	0.52198
1	996001	0.86924	0.52198
1	999501	0.47296	0.27097
1	1000001	0.57668	0.91793
1	1000501	0.8506	0.89958
1	1001001	0.3336	0.2889
1	1001501	0.31239	0.98486
1	1003001	0.3934	0.61419
1	1003501	0.52605	0.43283
1	1004001	0.72548	0.35121
1	1005501	0.24467	0.44194
1	1006001	0.47076	0.32109
1	1006501	0.78286	0.38255
1	1007001	0.17395	0.61929
1	1007501	0.051337	0.4219
1	1008001	0.80408	0.73218
1	1008501	0.52663	0.60061
1	1009001	0.3069	0.56761
1	1009501	0.78235	0.99102
1	1010001	0.78514	0.19469
1	1010501	0.4717	0.62612
1	1011001	0.70145	0.3311
1	1012001	0.10049	0.22444
1	1012501	0.10049	0.22444
1	1014001	0.43237	0.74452
1	1014501	0.81022	0.50329
1	1015001	0.84646	0.81915
1	1015501	0.7697	0.18856
1	1016001	0.33342	0.74099
1	1016501	0.22794	0.6814
1	1017001	0.27982	0.32302
1	1017501	0.27982	0.6255
1	1018001	0.94243	0.43585
1	1018501	0.94243	0.43585
1	1019501	0.13901	0.87031
1	1020001	0.12564	0.1203
1	1020501	0.036297	0.19034
1	1021001	0.023367	0.23609
1	1021501	0.15136	0.3654
1	1022001	0.83326	0.3594
1	1022501	0.49437	0.7884
1	1023001	0.73596	0.78468
1	1023501	0.84143	0.71353
1	1024501	0.057012	0.092709
1	1025001	0.11907	0.098011
1	1025501	0.22981	0.53666
1	1026001	0.79916	0.66675
1	1026501	0.85515	0.65261
1	1027001	0.90034	0.30911
1	1027501	0.70088	0.19493
1	1031001	0.76612	0.085162
1	1031501	0.77385	0.16415
1	1032001	0.71473	0.99911
1	1032501	0.53922	0.26888
1	1033001	0.67163	0.33432
1	1033501	0.57415	0.54113
1	1036001	0.95242	0.34495
1	1036501	0.9525	0.5934
1	1037001	0.42096	0.23176
1	1038001	0.86476	0.98879
1	1038501	0.96098	0.79459
1	1039001	0.72855	0.71082
1	1039501	0.50572	0.67943
1	1040001	0.87526	0.6188
1	1040501	0.96794	0.46762
1	1041001	0.89409	0.28772
1	1041501	0.96459	0.60799
1	1042001	0.91411	0.24934
1	1042501	0.50554	0.40102
1	1043001	0.27558	0.22056
1	1044501	0.66565	0.22668
1	1045001	0.71541	0.17306
1	1045501	0.74032	0.16682
1	1046001	0.83195	0.19993
1	1046501	0.087975	0.13305
1	1047001	0.10352	0.16242
1	1047501	0.91367	0.23462
1	1048001	0.34126	0.97494
1	1048501	0.64465	0.31063
1	1049001	0.64185	0.30713
1	1051501	0.88645	0.1825
1	1052001	0.89692	0.48379
1	1052501	0.24339	0.21581
1	1053001	0.57865	0.24676
1	1053501	0.76001	0.7883
1	1054001	0.54683	0.77977
1	1054501	0.70714	0.52167
1	1055001	0.52617	0.22454
1	1055501	0.60687	0.23594
1	1056001	0.60571	0.2334
1	1056501	0.23127	0.40364
1	1057001	0.46343	0.29624
1	1057501	0.50207	0.36196
1	1058001	0.71366	0.20703
1	1058501	0.67462	0.19565
1	1059001	0.62498	0.23982
1	1059501	0.51427	0.39206
1	1060001	0.13179	0.48915
1	1060501	0.10402	0.39223
1	1061001	0.71443	0.5148
1	1061501	0.89088	0.99345
1	1062001	0.77232	0.036115
1	1062501	0.1468	0.028116
1	1063001	0.21478	0.064523
1	1063501	0.14748	0.4318
1	1064001	0.80182	0.68443
1	1064501	0.56409	0.43438
1	1065001	0.70468	0.24414
1	1065501	0.97139	0.15062
1	1066001	0.81996	0.19032
1	1066501	0.60496	0.26868
1	1067001	0.84623	0.83348
1	1067501	0.54187	0.55012
1	1068001	0.66575	0.1075
1	1068501	0.8823	0.61579
1	1069001	0.77448	0.55853
1	1069501	0.25497	0.2036
1	1070001	0.25507	0.90148
1	1070501	0.87182	0.085189
1	1071001	0.87182	0.085189
1	1072001	0.031236	0.96862
1	1073501	0.21952	0.7551
1	1074001	0.2143	0.35776
1	1075501	0.83088	0.97444
1	1076001	0.83088	0.97444
1	1077001	0.7211	0.33107
1	1077501	0.63188	0.91754
1	1078001	0.72612	0.95908
1	1078501	0.91245	0.10402
1	1079001	0.78812	0.11048
1	1079501	0.78624	0.35377
1	1080001	0.97542	0.50969
1	1080501	0.97409	0.76572
1	1082001	0.98187	0.83953
1	1082501	0.94732	0.12864
1	1083001	0.84035	0.13849
1	1083501	0.94373	0.99508
1	1084001	0.21675	0.82853
1	1084501	0.72893	0.94666
1	1085001	0.68485	0.87939
1	1085501	0.75869	0.16363
1	1086001	0.74857	0.15396
1	1086501	0.59585	0.72332
1	1087001	0.52866	0.76154
1	1087501	0.23861	0.46623
1	1088001	0.24414	0.55492
1	1088501	0.65129	0.667
1	1089001	0.91341	0.30264
1	1089501	0.79375	0.42473
1	1090001	0.5663	0.8414
1	1090501	0.65302	0.31486
1	1091001	0.90754	0.30935
1	1091501	0.85991	0.39124
1	1092001	0.85175	0.33944
1	1092501	0.82679	0.32193
1	1093001	0.74298	0.45284
1	1093501	0.39814	0.48599
1	1094001	0.39236	0.29472
1	1094501	0.38429	0.76138
1	1095001	0.28606	0.56068
1	1095501	0.83483	0.27745
1	1096001	0.83483	0.22367
1	1096501	0.68885	0.65284
1	1097001	0.56642	0.77516
1	1097501	0.41893	0.24181
1	1098001	0.46024	0.2412
1	1098501	0.59963	0.073946
1	1099001	0.28942	0.86802
1	1099501	0.2904	0.25734
1	1100001	0.18966	0.82981
1	1100501	0.16048	0.94989
1	1101001	0.23434	0.81358
1	1102001	0.62633	0.37792
1	1102501	0.77403	0.58136
1	1103001	0.73808	0.74883
1	1103501	0.71334	0.61616
1	1104001	0.69749	0.95007
1	1104501	0.94095	0.35556
1	1105001	0.65769	0.30232
1	1105501	0.319	0.76137
1	1106001	0.98853	0.503
1	1106501	0.70884	0.43755
1	1107001	0.89748	0.22834
1	1107501	0.45451	0.63387
1	1108001	0.62608	0.48647
1	1108501	0.44564	0.80171
1	1109001	0.96857	0.63075
1	1109501	0.32703	0.55705
1	1110001	0.98982	0.62945
1	1110501	0.8517	0.57202
1	1111001	0.96059	0.98151
1	1111501	0.93454	0.98096
1	1112001	0.92324	0.8651
1	1112501	0.90383	0.95281
1	1113001	0.93717	0.49887
1	1113501	0.85002	0.36502
1	1114501	0.82128	0.6221
1	1115001	0.58462	0.8201
1	1115501	0.6334	0.99755
1	1116001	0.47239	0.95398
1	1116501	0.22339	0.84409
1	1117001	0.83142	0.99403
1	1117501	0.057653	0.95987
1	1118001	0.057294	0.85763
1	1119001	0.24945	0.87899
1	1119501	0.24945	0.87899
1	1120001	0.60926	0.74909
1	1120501	0.85211	0.15512
1	1121001	0.34935	0.17633
1	1121501	0.37159	0.063791
1	1122001	0.31437	0.10881
1	1122501	0.03505	0.81205
1	1124001	0.0029635	0.34484
1	1124501	0.0095877	0.9793
1	1125001	0.39191	0.63016
1	1125501	0.067557	0.064831
1	1126001	0.049263	0.074064
1	1126501	0.12035	0.043865
1	1127001	0.062293	0.04453
1	1127501	0.058309	0.064746
1	1128001	0.41934	0.014222
1	1128501	0.0071165	0.014801
1	1129001	0.0059259	0.84362
1	1129501	0.0058989	0.051377
1	1130001	0.0044549	0.50532
1	1130501	0.00641	0.11438
1	1131001	0.0064099	0.09791
1	1132501	0.44184	0.097342
1	1133001	0.6163	0.074468
1	1133501	0.62988	0.010696
1	1134001	0.64183	0.40391
1	1134501	0.23104	0.52757
1	1135001	0.24906	0.55107
1	1136001	0.88594	0.36568
1	1136501	0.88594	0.36568
1	1138501	0.42199	0.92163
1	1139001	0.64008	0.95383
1	1139501	0.62674	0.30154
1	1140001	0.77051	0.4631
1	1140501	0.70243	0.69777
1	1141001	0.83916	0.69343
1	1141501	0.94571	0.72428
1	1142001	0.91051	0.82595
1	1142501	0.45584	0.38297
1	1143001	0.36139	0.54772
1	1143501	0.30912	0.55434
1	1144001	0.34547	0.38387
1	1144501	0.24159	0.49506
1	1145001	0.22959	0.62489
1	1145501	0.35704	0.51952
1	1146001	0.4458	0.11173
1	1146501	0.72384	0.76842
1	1147001	0.12592	0.60968
1	1147501	0.32482	0.72553
1	1148001	0.54273	0.96456
1	1148501	0.44794	0.987
1	1149501	0.64356	0.35688
1	1150001	0.5009	0.55587
1	1150501	0.43983	0.94107
1	1151001	0.79824	0.78222
1	1151501	0.84569	0.70771
1	1152001	0.20341	0.64295
1	1152501	0.2034	0.75597
1	1153001	0.49736	0.8413
1	1153501	0.75048	0.10934
1	1154001	0.67767	0.229
1	1154501	0.20407	0.66352
1	1155001	0.81884	0.78373
1	1155501	0.88807	0.90386
1	1157001	0.53574	0.78929
1	1157501	0.66386	0.69849
1	1158001	0.74785	0.88584
1	1158501	0.41435	0.31816
1	1159001	0.14048	0.6831
1	1159501	0.15727	0.96127
1	1160001	0.72926	0.89912
1	1160501	0.38065	0.78397
1	1161001	0.5222	0.94959
1	1161501	0.8308	0.84083
1	1162001	0.82444	0.87042
1	1162501	0.19227	0.41021
1	1163001	0.46257	0.5753
1	1163501	0.28318	0.68008
1	1164001	0.22316	0.985
1	1164501	0.87684	0.90503
1	1165001	0.74693	0.80061
1	1165501	0.59296	0.69603
1	1168501	0.80574	0.95172
1	1169001	0.44572	0.78115
1	1169501	0.18068	0.97002
1	1170001	0.17225	0.91334
1	1170501	0.17225	0.91334
1	1171001	0.71984	0.57817
1	1171501	0.63332	0.5848
1	1172001	0.66257	0.31584
1	1172501	0.87353	0.26188
1	1173001	0.80185	0.96392
1	1173501	0.6663	0.78767
1	1174001	0.53022	0.27817
1	1174501	0.13081	0.86591
1	1175001	0.1196	0.17903
1	1175501	0.5747	0.67434
1	1176001	0.42981	0.82003
1	1176501	0.23713	0.89019
1	1177001	0.59188	0.48984
1	1177501	0.97582	0.54335
1	1178001	0.075059	0.88062
1	1178501	0.076678	0.82117
1	1179001	0.33821	0.84734
1	1179501	0.2959	0.79226
1	1180501	0.1125	0.40094
1	1181001	0.1478	0.50899
1	1181501	0.35211	0.45348
1	1182001	0.22476	0.34147
1	1183001	0.04809	0.98485
1	1183501	0.04809	0.98485
1	1184501	0.9628	0.99904
1	1185001	0.66209	0.92614
1	1185501	0.95638	0.94427
1	1186001	0.59903	0.99379
1	1187501	0.35966	0.37029
1	1189001	0.627	0.60997
1	1189501	0.70793	0.87239
1	1190001	0.088863	0.78577
1	1190501	0.06759	0.47161
1	1192001	0.57043	0.35037
1	1192501	0.82039	0.37331
1	1193001	0.975	0.93211
1	1194001	0.016472	0.59923
1	1194501	0.018841	0.59036
1	1195001	0.9787	0.59106
1	1195501	0.77149	0.62262
1	1196501	0.42546	0.1553
1	1197001	0.62534	0.15566
1	1197501	0.94344	0.87498
1	1198001	0.3601	0.52695
1	1198501	0.15358	0.96973
1	1199501	0.67705	0.76911
1	1200001	0.62072	0.71967
1	1201001	0.75153	0.8702
1	1201501	0.012765	0.068323
1	1202001	0.0079695	0.041052
1	1202501	0.19823	0.67769
1	1203001	0.16228	0.79442
1	1203501	0.80313	0.85279
1	1204001	0.66285	0.80008
1	1205501	0.38137	0.14864
1	1206001	0.31656	0.19853
1	1206501	0.39775	0.92697
1	1207501	0.25521	0.3748
1	1208001	0.28823	0.16703
1	1208501	0.75853	0.83685
1	1209001	0.97137	0.69783
1	1209501	0.65412	0.58457
1	1210001	0.12819	0.48274
1	1210501	0.13497	0.39296
1	1211001	0.99225	0.8857
1	1211501	0.86296	0.87959
1	1212001	0.45865	0.25389
1	1212501	0.31973	0.38542
1	1213001	0.29657	0.31124
1	1213501	0.60606	0.75454
1	1214001	0.22107	0.64825
1	1214501	0.36954	0.42559
1	1215001	0.99529	0.56616
1	1215501	0.99812	0.81752
1	1216001	0.7606	0.86983
1	1216501	0.85443	0.94693
1	1217001	0.94028	0.64731
1	1217501	0.16495	0.72682
1	1218001	0.12802	0.78089
1	1218501	0.13046	0.19654
1	1219001	0.55818	0.38461
1	1219501	0.73839	0.40003
1	1220001	0.79739	0.94507
1	1220501	0.99482	0.83813
1	1221001	0.92641	0.63318
1	1221501	0.88474	0.76422
1	1222001	0.74898	0.61187
1	1222501	0.37646	0.4982
1	1223001	0.21155	0.82841
1	1223501	0.21155	0.82841
1	1225001	0.61512	0.18244
1	1225501	0.87873	0.19079
1	1226001	0.80836	0.64951
1	1226501	0.36038	0.60803
1	1227001	0.7271	0.84034
1	1227501	0.27804	0.81864
1	1229001	0.88207	0.93635
1	1229501	0.51169	0.77588
1	1231001	0.41632	0.18271
1	1231501	0.87161	0.3287
1	1232001	0.58357	0.15189
1	1232501	0.5144	0.91134
1	1233001	0.43797	0.27529
1	1233501	0.42141	0.34221
1	1235001	0.8595	0.94826
1	1237001	0.66737	0.81095
1	1237501	0.6675	0.97063
1	1238001	0.26796	0.93383
1	1238501	0.28294	0.77725
1	1239001	0.77366	0.99634
1	1239501	0.78422	0.9541
1	1240001	0.52434	0.77891
1	1240501	0.53803	0.97826
1	1241001	0.2734	0.35838
1	1241501	0.02271	0.20178
1	1242001	0.32674	0.88793
1	1242501	0.99599	0.82279
1	1243501	0.8961	0.60246
1	1244001	0.8961	0.60246
1	1249001	0.752	0.79553
1	1249501	0.75161	0.59005
1	1250501	0.65667	0.50989
1	1251001	0.51335	0.53811
1	1251501	0.082853	0.44649
1	1252001	0.20514	0.62212
1	1252501	0.9819	0.6575
1	1253501	0.82746	0.53564
1	1254001	0.8583	0.58395
1	1254501	0.27095	0.82431
1	1255001	0.27095	0.82431
1	1259501	0.45163	0.82672
1	1260001	0.38402	0.89368
1	1261501	0.014236	0.093522
1	1262001	0.057264	0.88409
1	1262501	0.74799	0.68713
1	1263001	0.84983	0.77848
1	1263501	0.80498	0.28698
1	1264001	0.688	0.98996
1	1264501	0.36393	0.70192
1	1265001	0.29979	0.77926
1	1265501	0.13249	0.96201
1	1266001	0.12968	0.79736
1	1267001	0.069066	0.57691
1	1267501	0.065933	0.44849
1	1268001	0.19565	0.26218
1	1269001	0.41925	0.27381
1	1269501	0.19399	0.9468
1	1270001	0.081323	0.07992
1	1270501	0.53667	0.52877
1	1271001	0.44421	0.97004
1	1271501	0.44675	0.88647
1	1272001	0.68214	0.48096
1	1272501	0.14999	0.88601
1	1274501	0.91124	0.2553
1	1275001	0.9926	0.25499
1	1275501	0.27488	0.53047
1	1276001	0.21059	0.73299
1	1276501	0.73124	0.37605
1	1277001	0.081046	0.53737
1	1277501	0.14072	0.83484
1	1278001	0.80066	0.47973
1	1278501	0.98145	0.9877
1	1279501	0.52032	0.71617
1	1280001	0.48751	0.97498
1	1280501	0.73608	0.53777
1	1284501	0.23978	0.060729
1	1286001	0.53249	0.48736
1	1286501	0.92783	0.31951
1	1287001	0.79634	0.2476
1	1287501	0.68695	0.64792
1	1288001	0.28561	0.71507
1	1288501	0.27757	0.70556
1	1291001	0.22223	0.2012
1	1291501	0.75545	0.19809
1	1292001	0.54132	0.82634
1	1292501	0.34359	0.99901
1	1293001	0.040122	0.9509
1	1293501	0.93904	0.52557
1	1294001	0.8888	0.19514
1	1294501	0.51745	0.36918
1	1295001	0.49625	0.78852
1	1296501	0.68215	0.97174
1	1297001	0.31738	0.47675
1	1297501	0.31069	0.059144
1	1298001	0.015992	0.96292
1	1298501	0.25504	0.47917
1	1299001	0.22376	0.46091
1	1299501	0.089332	0.37736
1	1300001	0.5138	0.25679
1	1300501	0.5383	0.63142
1	1301001	0.0968	0.46077
1	1301501	0.095582	0.11039
1	1302501	0.6389	0.22883
1	1303001	0.6409	0.71806
1	1303501	0.97537	0.82307
1	1304001	0.95785	0.74531
1	1304501	0.54287	0.74945
1	1305001	0.92152	0.73104
1	1305501	0.72897	0.76027
1	1306001	0.80015	0.93384
1	1306501	0.7846	0.79049
1	1307501	0.65719	0.8884
1	1310001	0.59024	0.68053
1	1310501	0.83743	0.3509
1	1311001	0.20797	0.69526
1	1311501	0.03586	0.02696
1	1312001	0.40289	0.91757
1	1312501	0.60772	0.44391
1	1313001	0.76743	0.76488
1	1313501	0.67143	0.76468
1	1314001	0.79032	0.58895
1	1314501	0.37463	0.36332
1	1315001	0.46532	0.54791
1	1315501	0.57997	0.43821
1	1316001	0.26978	0.33535
1	1316501	0.26978	0.33535
1	1319001	0.35246	0.18918
1	1319501	0.51556	0.65299
1	1320001	0.59297	0.20383
1	1321501	0.87779	0.62721
1	1322001	0.99614	0.7825
1	1322501	0.96355	0.75169
1	1323001	0.89754	0.66025
1	1323501	0.89747	0.63907
1	1324501	0.5361	0.63132
1	1325001	0.5361	0.63132
1	1328501	0.074852	0.54923
1	1329001	0.56853	0.92636
1	1329501	0.10599	0.21791
1	1330001	0.13325	0.64731
1	1330501	0.81552	0.71518
1	1331501	0.71971	0.35357
1	1332001	0.94717	0.68461
1	1332501	0.84934	0.90916
1	1333001	0.65663	0.86396
1	1334001	0.99793	0.96451
1	1334501	0.93976	0.52015
1	1335501	0.75244	0.65751
1	1336001	0.34004	0.83526
1	1336501	0.15858	0.5999
1	1337501	0.14089	0.8069
1	1338001	0.32931	0.77611
1	1338501	0.2795	0.47551
1	1339001	0.55398	0.41446
1	1339501	0.25339	0.31259
1	1340001	0.17817	0.093652
1	1341001	0.2966	0.071844
1	1342001	0.89789	0.99358
1	1342501	0.54449	0.84243
1	1343501	0.26514	0.36649
1	1344001	0.26514	0.36649
1	1345001	0.37628	0.42523
1	1345501	0.33081	0.93087
1	1346001	0.95624	0.48383
1	1346501	0.77024	0.54355
1	1347001	0.62975	0.31598
1	1347501	0.82945	0.73285
1	1348501	0.15229	0.083291
1	1350001	0.12723	0.7241
1	1350501	0.23022	0.12456
1	1351001	0.63013	0.37481
1	1351501	0.23844	0.82077
1	1352001	0.28705	0.73789
1	1352501	0.83489	0.52386
1	1353001	0.92402	0.48627
1	1353501	0.52798	0.093683
1	1354001	0.61079	0.199
1	1354501	0.53538	0.55994
1	1355001	0.52084	0.42576
1	1357001	0.13715	0.65993
1	1357501	0.10561	0.77352
1	1358001	0.40411	0.62886
1	1358501	0.299	0.2561
1	1359001	0.41175	0.63329
1	1359501	0.1906	0.05243
1	1360001	0.4658	0.71153
1	1360501	0.25426	0.094283
1	1361001	0.28966	0.14101
1	1361501	0.77454	0.24143
1	1362001	0.96398	0.33256
1	1365001	0.1915	0.15258
1	1365501	0.40268	0.5855
1	1366001	0.8938	0.90891
1	1366501	0.35699	0.4995
1	1367001	0.11587	0.54681
1	1367501	0.22871	0.95238
1	1368001	0.811	0.55257
1	1369501	0.61306	0.99051
1	1371001	0.42284	0.88463
1	1372501	0.72484	0.686
1	1373001	0.80173	0.70824
1	1373501	0.83095	0.80796
1	1374001	0.71426	0.2444
1	1374501	0.87707	0.32005
1	1375001	0.99568	0.57911
1	1375501	0.97818	0.4937
1	1376001	0.85548	0.38165
1	1376501	0.68738	0.35234
1	1377001	0.64463	0.66407
1	1377501	0.56086	0.43844
1	1378001	0.14654	0.31147
1	1378501	0.46403	0.58055
1	1379001	0.27926	0.91894
1	1381001	0.069987	0.12213
1	1381501	0.06979	0.15141
1	1383001	0.070167	0.1794
1	1383501	0.45286	0.14904
1	1384001	0.46421	0.11926
1	1384501	0.75844	0.12408
1	1385001	0.88355	0.14005
1	1385501	0.51921	0.51805
1	1386001	0.64488	0.28593
1	1386501	0.9512	0.72442
1	1387001	0.94068	0.67863
1	1387501	0.11915	0.069705
1	1388501	0.72156	0.51539
1	1389001	0.18807	0.58851
1	1389501	0.24773	0.36993
1	1390001	0.44357	0.19368
1	1390501	0.62815	0.9774
1	1391501	0.61655	0.41982
1	1392001	0.49334	0.46443
1	1392501	0.55981	0.97333
1	1393001	0.86565	0.97569
1	1393501	0.35101	0.80496
1	1394001	0.34688	0.8297
1	1394501	0.27492	0.84578
1	1395001	0.80405	0.81398
1	1395501	0.82643	0.71602
1	1396001	0.76362	0.87218
1	1396501	0.051896	0.12317
1	1397001	0.050013	0.021337
1	1397501	0.59259	0.71144
1	1398001	0.56561	0.47174
1	1400001	0.21137	0.10654
1	1400501	0.21137	0.10654
1	1402501	0.97614	0.50294
1	1403001	0.41294	0.81773
1	1403501	0.24554	0.87801
1	1404001	0.86942	0.8081
1	1406501	0.072364	0.38633
1	1408001	0.26573	0.067793
1	1408501	0.87827	0.34946
1	1409001	0.90591	0.84533
1	1409501	0.64874	0.82803
1	1410001	0.9539	0.56732
1	1411001	0.83462	0.5179
1	1411501	0.75844	0.44671
1	1412001	0.4106	0.51297
1	1412501	0.58076	0.58465
1	1414001	0.1593	0.81721
1	1414501	0.36056	0.27479
1	1415001	0.42129	0.42845
1	1415501	0.60612	0.65991
1	1416001	0.81933	0.96337
1	1416501	0.048706	0.090449
1	1417001	0.048706	0.10055
1	1417501	0.34987	0.46381
1	1418001	0.34987	0.21534
1	1418501	0.061555	0.37211
1	1419001	0.093748	0.35676
1	1420001	0.46255	0.10789
1	1420501	0.69642	0.4256
1	1421001	0.67608	0.57148
1	1421501	0.73314	0.24573
1	1422001	0.41224	0.43
1	1422501	0.41335	0.18692
1	1423501	0.72392	0.17034
1	1424001	0.72392	0.17034
1	1424501	0.77643	0.15941
1	1425001	0.63537	0.17829
1	1425501	0.53002	0.20358
1	1426001	0.65082	0.35798
1	1429001	0.78296	0.29797
1	1429501	0.67023	0.25913
1	1430001	0.97317	0.53199
1	1430501	0.27943	0.16408
1	1431001	0.018831	0.22153
1	1432501	0.69597	0.058459
1	1433001	0.69597	0.95485
1	1434001	0.53609	0.44189
1	1434501	0.30755	0.62914
1	1435001	0.091354	0.30538
1	1435501	0.043088	0.33786
1	1436001	0.25042	0.60752
1	1436501	0.35919	0.070069
1	1441501	0.21594	0.28851
1	1442001	0.44623	0.36665
1	1442501	0.93074	0.97708
1	1443001	0.8053	0.42013
1	1443501	0.39414	0.18832
1	1444001	0.56203	0.51842
1	1444501	0.49525	0.71742
1	1445001	0.15805	0.68369
1	1445501	0.18187	0.1275
1	1446001	0.60893	0.4365
1	1446501	0.86991	0.8839
1	1448001	0.40366	0.46362
1	1448501	0.62103	0.25393
1	1449001	0.064078	0.84952
1	1449501	0.064057	0.049534
1	1450501	0.96321	0.93777
1	1452001	0.01438	0.028708
1	1452501	0.20099	0.85829
1	1453001	0.61365	0.95092
1	1453501	0.35355	0.50594
1	1454501	0.68979	0.014213
1	1455001	0.76619	0.026131
1	1455501	0.55029	0.45353
1	1456001	0.34733	0.55029
1	1456501	0.70264	0.18227
1	1457001	0.98769	0.74946
1	1457501	0.10721	0.054103
1	1458001	0.13919	0.087972
1	1458501	0.5332	0.18519
1	1459501	0.30131	0.15991
1	1460001	0.42945	0.22934
1	1460501	0.76186	0.93988
1	1461001	0.31725	0.89244
1	1463001	0.13177	0.40094
1	1463501	0.16763	0.29745
1	1464001	0.5512	0.37358
1	1464501	0.8966	0.8885
1	1465501	0.90176	0.52153
1	1466001	0.80583	0.67463
1	1466501	0.25541	0.57931
1	1467501	0.32025	0.048121
1	1468001	0.62279	0.052373
1	1468501	0.47561	0.85693
1	1469001	0.16633	0.15072
1	1469501	0.4543	0.041442
1	1470001	0.72388	0.4376
1	1470501	0.95119	0.76912
1	1472501	0.42334	0.581
1	1473001	0.42334	0.581
1	1473501	0.30601	0.14294
1	1474001	0.56439	0.63894
1	1474501	0.60739	0.10274
1	1476501	0.70262	0.22266
1	1477001	0.70262	0.22266
1	1478001	0.89775	0.21566
1	1478501	0.54775	0.14434
1	1479001	0.75047	0.1681
1	1479501	0.072864	0.47289
1	1480001	0.055217	0.32968
1	1480501	0.61653	0.25709
1	1481001	0.44542	0.17159
1	1481501	0.98987	0.73893
1	1482001	0.99553	0.83433
1	1482501	0.57895	0.12584
1	1483001	0.40476	0.11585
1	1484001	0.51624	0.80353
1	1484501	0.22839	0.74129
1	1485001	0.67423	0.83348
1	1485501	0.55771	0.96421
1	1486001	0.14082	0.21327
1	1486501	0.87025	0.31474
1	1487001	0.9059	0.8555
1	1487501	0.81861	0.57558
1	1489001	0.994	0.85136
1	1489501	0.2669	0.98446
1	1490001	0.24126	0.13812
1	1490501	0.22094	0.1026
1	1493001	0.023618	0.097637
1	1493501	0.020187	0.14842
1	1494001	0.11458	0.56088
1	1494501	0.56567	0.2785
1	1495001	0.22206	0.1879
1	1496501	0.35769	0.15828
1	1497001	0.15658	0.30766
1	1497501	0.041172	0.02342
1	1498001	0.04117	0.078141
1	1500501	0.63007	0.21097
1	1501001	0.63007	0.65118
1	1502001	0.48845	0.9309
1	1502501	0.41558	0.061784
1	1503001	0.65219	0.071625
1	1504501	0.025621	0.055153
1	1505001	0.043337	0.19433
1	1505501	0.54524	0.13601
1	1506001	0.7176	0.71624
1	1506501	0.61937	0.22514
1	1507501	0.14795	0.11172
1	1508001	0.24552	0.18562
1	1508501	0.56953	0.89092
1	1509001	0.38998	0.21862
1	1510501	0.83533	0.16165
1	1511001	0.85037	0.12017
1	1511501	0.97787	0.69282
1	1512001	0.98021	0.85852
1	1512501	0.94603	0.40868
1	1513001	0.94299	0.82069
1	1513501	0.99172	0.95457
1	1514001	0.9129	0.84394
1	1514501	0.90841	0.82687
1	1515001	0.22831	0.12832
1	1515501	0.026729	0.50822
1	1517501	0.61372	0.067076
1	1518001	0.46023	0.005963
1	1518501	0.0099769	0.088563
1	1519001	0.42132	0.72671
1	1519501	0.32602	0.58543
1	1520001	0.63605	0.01518
1	1520501	0.83011	0.081694
1	1521001	0.71024	0.5065
1	1521501	0.80574	0.29903
1	1522001	0.31227	0.64717
1	1522501	0.032417	0.9402
1	1523501	0.034819	0.86172
1	1524001	0.04115	0.44525
1	1524501	0.46035	0.96745
1	1525001	0.50825	0.63382
1	1525501	0.019214	0.38018
1	1526001	0.019214	0.61232
1	1527501	0.45136	0.8108
1	1529001	0.91519	0.30874
1	1529501	0.39295	0.42667
1	1530001	0.28491	0.36157
1	1537001	0.13448	0.57319
1	1537501	0.13448	0.11512
1	1540501	0.50161	0.89041
1	1541001	0.50161	0.52525
1	1541501	0.91298	0.8491
1	1542501	0.79605	0.76438
1	1543001	0.68233	0.52401
1	1543501	0.13365	0.96858
1	1544001	0.084972	0.29092
1	1544501	0.69386	0.99076
1	1545001	0.1341	0.74419
1	1545501	0.13292	0.14332
1	1548001	0.32411	0.3019
1	1548501	0.57865	0.25769
1	1549001	0.43666	0.26
1	1549501	0.43666	0.34049
1	1552001	0.55534	0.84485
1	1552501	0.55534	0.84485
1	1555001	0.80614	0.79022
1	1557001	0.38012	0.43289
1	1557501	0.10456	0.26563
1	1558001	0.10504	0.63728
1	1559501	0.7368	0.25633
1	1560001	0.24063	0.18002
1	1560501	0.66161	0.16655
1	1561001	0.93765	0.2255
1	1562001	0.70728	0.19436
1	1562501	0.70721	0.20358
1	1572001	0.59816	0.72647
1	1572501	0.59816	0.72647
1	1573501	0.17566	0.38242
1	1574001	0.17566	0.38242
1	1575001	0.30082	0.37596
1	1576001	0.65114	0.40362
1	1576501	0.65114	0.40362
1	1583501	0.71226	0.057418
1	1584001	0.8966	0.4465
1	1584501	0.7577	0.82798
1	1585001	0.98348	0.42463
1	1587001	0.2734	0.47696
1	1587501	0.98905	0.85729
1	1589501	0.39744	0.16359
1	1590001	0.29783	0.81421
1	1595501	0.10258	0.91813
1	1596001	0.43911	0.76625
1	1597501	0.71687	0.61283
1	1598001	0.71687	0.61283
1	1599001	0.097707	0.78642
1	1600501	0.41598	0.66379
1	1601001	0.41598	0.66379
1	1602001	0.018654	0.045984
1	1602501	0.08451	0.66228
1	1603001	0.45272	0.77168
1	1605501	0.9536	0.55326
1	1606001	0.58444	0.9959
1	1608501	0.66716	0.42089
1	1609001	0.66716	0.42089
1	1609501	0.84266	0.79593
1	1610001	0.8257	0.5454
1	1610501	0.54506	0.47021
1	1611001	0.65511	0.99166
1	1611501	0.99178	0.98515
1	1612001	0.40623	0.47933
1	1612501	0.15478	0.70669
1	1613501	0.68158	0.12424
1	1614001	0.68158	0.12424
1	1615001	0.0089432	0.77908
1	1615501	0.024513	0.89926
1	1616001	0.99999	0.82378
1	1618001	0.46566	0.92418
1	1618501	0.87589	0.9606
1	1619001	0.83758	0.19344
1	1619501	0.17557	0.17974
1	1625501	0.44505	0.99694
1	1626001	0.44505	0.99694
1	1627501	0.49424	0.43881
1	1628501	0.33761	0.69988
1	1629001	0.33761	0.69988
1	1632501	0.2749	0.076496
1	1633001	0.2749	0.076496
1	1634501	0.037429	0.019586
1	1635001	0.06038	0.58419
1	1635501	0.12464	0.067711
1	1637501	0.21737	0.076266
1	1638001	0.23209	0.1579
1	1639001	0.010584	0.41076
1	1639501	0.010584	0.41076
1	1641501	0.29098	0.55708
1	1642001	0.29098	0.55708
1	1645501	0.026089	0.52992
1	1646001	0.37652	0.056106
1	1646501	0.39747	0.6517
1	1647001	0.18594	0.2823
1	1647501	0.21144	0.265
1	1648001	0.2856	0.7177
1	1649501	0.84831	0.85789
1	1650001	0.23428	0.90082
1	1650501	0.048393	0.27084
1	1651001	0.052355	0.19173
1	1651501	0.19024	0.31014
1	1652001	0.014921	0.015208
1	1652501	0.014187	0.31198
1	1653001	0.11215	0.068413
1	1655001	0.40211	0.36003
1	1655501	0.40211	0.36003
1	1657001	0.91234	0.50206
1	1657501	0.28798	0.52888
1	1658001	0.28034	0.54654
1	1659501	0.33556	0.078774
1	1660001	0.26977	0.17844
1	1660501	0.45181	0.42968
1	1662001	0.13714	0.0057252
1	1662501	0.10811	0.044273
1	1663001	0.14513	0.45655
1	1663501	0.051639	0.1114
1	1664501	0.74216	0.50732
1	1665001	0.29367	0.15214
1	1665501	0.12918	0.56641
1	1666001	0.52112	0.00073572
1	1666501	0.79014	0.079628
1	1667001	0.41225	0.36961
1	1668501	0.10516	0.013785
1	1669001	0.10516	0.045332
1	1671001	0.20695	0.62193
1	1671501	0.083431	0.57208
1	1672001	0.10774	0.0061057
1	1672501	0.24061	0.35356
1	1673001	0.85962	0.57382
1	1673501	0.24915	0.016263
1	1674001	0.29845	0.25233
1	1674501	0.30945	0.19037
1	1679501	0.7045	0.56789
1	1680001	0.72826	0.66037
1	1680501	0.60032	0.87565
1	1681001	0.2938	0.32468
1	1681501	0.2938	0.16642
1	1683501	0.36753	0.68719
1	1684001	0.38154	0.70573
1	1684501	0.57859	0.98299
1	1685001	0.54218	0.36985
1	1685501	0.81038	0.39325
1	1686001	0.8566	0.57516
1	1686501	0.98107	0.61445
1	1687001	0.98107	0.92069
1	1687501	0.060332	0.35923
1	1688001	0.060332	0.48067
1	1690001	0.76344	0.41088
1	1690501	0.35484	0.40072
1	1691001	0.66813	0.61866
1	1691501	0.73596	0.59217
1	1692001	0.077691	0.69174
1	1692501	0.22393	0.03641
1	1693001	0.97128	0.51593
1	1693501	0.092803	0.28839
1	1694001	0.22747	0.22986
1	1695501	0.010454	0.51986
1	1696001	0.011435	0.54658
1	1700001	0.70049	0.39012
1	1700501	0.70049	0.39012
1	1703001	0.90832	0.48536
1	1703501	0.88521	0.47978
1	1704001	0.99756	0.5761
1	1704501	0.982	0.50415
1	1705001	0.012039	0.17607
1	1705501	0.011215	0.040515
1	1706001	0.010012	0.61025
1	1707001	0.92523	0.81466
1	1707501	0.92523	0.81466
1	1709501	0.058615	0.45462
1	1710001	0.058615	0.45462
1	1710501	0.2636	0.84222
1	1711001	0.49062	0.84857
1	1711501	0.17711	0.057742
1	1713501	0.9756	0.83396
1	1718501	0.64177	0.94513
1	1722501	0.54277	0.48246
1	1723001	0.65213	0.48132
1	1723501	0.49539	0.43301
1	1724001	0.51026	0.4298
1	1726501	0.71908	0.17108
1	1728501	0.045778	0.17036
1	1729001	0.045778	0.17036
1	1732001	0.63681	0.31629
1	1732501	0.63681	0.31629
1	1736001	0.0013605	0.18287
1	1736501	0.0013605	0.18287
1	1738501	0.07722	0.38015
1	1739001	0.073048	0.011146
1	1740501	0.0085565	0.082094
1	1741001	0.45903	0.4916
1	1741501	0.58047	0.79531
1	1742001	0.35058	0.54304
1	1744001	0.57621	0.65844
1	1745001	0.97976	0.74528
1	1745501	0.97976	0.74528
1	1749001	0.53954	0.89264
1	1751001	0.68518	0.5413
1	1751501	0.68518	0.5413
1	1753001	0.68059	0.25027
1	1753501	0.68059	0.25027
1	1757001	0.073233	0.023329
1	1757501	0.55577	0.93991
1	1758001	0.5399	0.99754
1	1758501	0.020791	0.0068536
1	1759001	0.028097	0.013546
1	1760001	0.27644	0.96058
1	1760501	0.27644	0.96058
1	1765501	0.13638	0.0030806
1	1766001	0.35674	0.0048806
1	1768001	0.026261	0.11553
1	1768501	0.026261	0.11553
1	1770501	0.80647	0.91093
1	1772501	0.75006	0.59324
1	1773001	0.094249	0.62286
1	1773501	0.080537	0.63989
1	1776001	0.031702	0.019034
1	1776501	0.052326	0.56634
1	1780501	0.072513	0.050902
1	1782001	0.049613	0.62864
1	1782501	0.2401	0.8118
1	1783001	0.96302	0.92574
1	1783501	0.87576	0.86484
1	1785501	0.045546	0.020023
1	1786001	0.045534	0.090584
1	1793001	0.026705	0.030865
1	1795001	0.012674	0.13829
1	1796001	0.69116	0.51418
1	1796501	0.16422	0.12978
1	1799001	0.39849	0.087483
1	1799501	0.46116	0.07815
1	1801501	0.12682	0.023072
1	1802001	0.12682	0.023072
1	1804501	0.99999	0.87358
1	1805001	0.16547	0.66584
1	1805501	0.057023	0.026243
1	1806001	0.10482	0.13975
1	1806501	0.58354	0.52006
1	1810501	0.5177	0.5507
1	1811001	0.098224	0.54897
1	1812501	0.11014	0.49606
1	1821501	0.42867	0.44259
1	1822001	0.047757	0.24241
1	1823001	0.01208	0.48814
1	1823501	0.01208	0.48814
1	1826501	0.27576	0.43565
1	1828001	0.70718	0.99203
1	1828501	0.54538	0.74338
1	1829001	0.31668	0.6312
1	1829501	0.35586	0.15139
1	1832001	0.079885	0.95263
1	1832501	0.91066	0.46175
1	1833001	0.46354	0.54015
1	1833501	0.46354	0.68609
1	1834501	0.60126	0.46468
1	1835001	0.60126	0.46468
1	1837501	0.30214	0.84535
1	1838001	0.30214	0.73256
1	1841501	0.85405	0.81019
1	1842001	0.85405	0.81019
1	1843001	0.17265	0.72762
1	1843501	0.20067	0.80534
1	1844001	0.18143	0.78645
1	1845001	0.14851	0.82468
1	1845501	0.14851	0.46544
1	1847001	0.007523	0.0056689
1	1847501	0.0060456	0.0062043
1	1848001	0.017137	0.089034
1	1849001	0.007883	0.498
1	1849501	0.007883	0.9044
1	1850001	0.0076021	0.2381
1	1850501	0.010069	0.0024186
1	1851001	0.0060138	0.24627
1	1851501	0.22808	0.74547
1	1852001	0.59234	0.3564
1	1852501	0.0080652	0.0027126
1	1853001	0.0038354	0.61568
1	1853501	0.0038766	0.29766
1	1854001	0.49985	0.6523
1	1854501	0.11277	0.45789
1	1855001	0.063362	0.38293
1	1855501	0.22388	0.9881
1	1856001	0.15464	0.57134
1	1856501	0.006929	0.30932
1	1857001	0.0077713	0.0014934
1	1857501	0.006868	0.33874
1	1858001	0.006868	0.33874
1	1858501	0.52945	0.90692
1	1859001	0.52945	0.90692
1	1859501	0.97643	0.81602
1	1860001	0.97643	0.81602
1	1860501	0.0066633	0.94887
1	1861001	0.0066633	0.94887
1	1862001	0.069057	0.66999
1	1862501	0.065123	0.17048
1	1863001	0.5605	0.085762
1	1863501	0.6042	0.33609
1	1864001	0.6042	0.79415
1	1864501	0.00064486	0.18897
1	1865001	0.0011731	0.13878
1	1865501	0.80735	0.8791
1	1866001	0.27812	0.97749
1	1866501	0.27812	0.90751
1	1867001	0.24733	0.67941
1	1867501	0.24733	0.66621
1	1868001	0.70556	0.71438
1	1869501	0.10664	0.6942
1	1870001	0.157	0.57712
1	1870501	0.0010386	0.4201
1	1871001	0.0012697	0.19211
1	1871501	0.38662	0.47961
1	1872501	0.5637	0.54486
1	1873001	0.78367	0.53997
1	1873501	0.979	0.84773
1	1874001	0.92798	0.53222
1	1874501	0.77034	0.43775
1	1875001	0.40969	0.90223
1	1875501	0.020822	0.4583
1	1876001	0.020822	0.48064
1	1876501	0.20152	0.90001
1	1877001	0.20152	0.29952
1	1877501	0.51751	0.67488
1	1878001	0.68622	0.61262
1	1878501	0.93769	0.32799
1	1879001	0.96542	0.12297
1	1879501	0.28045	0.52875
1	1880001	0.0027641	8.1756e-05
1	1880501	0.0013275	0.00023743
1	1881001	0.0013388	0.61875
1	1881501	0.52732	0.39266
1	1882001	0.0032653	0.19025
1	1882501	0.004617	0.71233
1	1883001	0.33637	0.70715
1	1883501	0.30234	0.48325
1	1884501	0.0030834	0.63159
1	1885001	0.49275	0.26607
1	1885501	0.35891	0.43274
1	1886001	0.62509	0.72252
1	1886501	0.82555	0.80399
1	1887001	0.23468	0.54583
1	1887501	0.23468	0.40969
1	1888001	0.0067403	0.24248
1	1888501	0.0044981	0.15052
1	1889001	0.0083242	0.90593
1	1889501	0.15989	0.22216
1	1890501	0.0051485	0.0012453
1	1891001	0.0051485	0.0012453
1	1894001	0.057556	0.0062514
1	1894501	0.057555	0.37434
1	1895001	0.82398	0.34226
1	1895501	0.82344	0.63129
1	1896001	0.75877	0.7874
1	1897501	0.42513	0.65812
1	1898001	0.40853	0.60867
1	1898501	0.40351	0.58454
1	1899001	0.14044	0.77721
1	1899501	0.44715	0.57923
1	1900001	0.4818	0.46239
1	1902001	0.44097	0.92167
1	1902501	0.44097	0.65275
1	1903001	0.041694	0.075255
1	1906501	0.3526	0.32474
1	1907501	0.59288	0.042905
1	1908001	0.59288	0.042905
1	1909001	0.03831	0.024505
1	1909501	0.035735	0.036154
1	1910001	0.30031	0.21374
1	1910501	0.33354	0.049599
1	1911001	0.13796	0.048631
1	1911501	0.19276	0.20674
1	1912001	0.56476	0.15663
1	1912501	0.332	0.77199
1	1913001	0.01631	0.00023825
1	1913501	0.015144	0.43993
1	1914001	0.016964	0.069544
1	1914501	0.91521	0.56214
1	1915501	0.10472	0.12028
1	1916001	0.10472	0.12028
1	1916501	0.089497	0.17693
1	1917001	0.34396	0.086411
1	1917501	0.34396	0.092528
1	1918001	0.84224	0.80505
1	1918501	0.24547	0.29294
1	1919001	0.039564	0.15731
1	1920501	0.29491	0.058762
1	1922001	0.62784	0.50616
1	1922501	0.49465	0.80129
1	1923001	0.50091	0.64
1	1923501	0.70607	0.11775
1	1924001	0.66788	0.41251
1	1924501	0.13242	0.86779
1	1925001	0.13242	0.6642
1	1925501	0.73158	0.1934
1	1926001	0.26006	0.24274
1	1926501	0.17657	0.22648
1	1928001	0.76988	0.44731
1	1928501	0.77239	0.40387
1	1929001	0.88999	0.38908
1	1929501	0.38497	0.98812
1	1930001	0.77666	0.39065
1	1930501	0.77666	0.79772
1	1931001	0.86832	0.34019
1	1931501	0.8684	0.40936
1	1932001	0.84237	0.45423
1	1932501	0.40093	0.3603
1	1933001	0.33673	0.31786
1	1934501	0.67737	0.86713
1	1935001	0.69286	0.66792
1	1935501	0.10534	0.63521
1	1937001	0.68514	0.89631
1	1937501	0.6851	0.79623
1	1938001	0.25856	0.79979
1	1938501	0.70512	0.62153
1	1939001	0.67543	0.85748
1	1940001	0.57054	0.76535
1	1941001	0.70727	0.69889
1	1941501	0.70724	0.88267
1	1942501	0.09546	0.99485
1	1943001	0.24873	0.96322
1	1944001	0.97307	0.84726
1	1944501	0.46279	0.35606
1	1951001	0.54331	0.50595
1	1951501	0.72791	0.43832
1	1952001	0.63111	0.47206
1	1952501	0.48384	0.66931
1	1953001	0.03388	0.46984
1	1953501	0.072324	0.45567
1	1954001	0.73362	0.57263
1	1954501	0.53456	0.71283
1	1955001	0.98385	0.81478
1	1955501	0.97748	0.63148
1	1957001	0.67446	0.26491
1	1959001	0.11666	0.45056
1	1959501	0.11666	0.45056
1	1960501	0.91435	0.81363
1	1961001	0.91435	0.81363
1	1962001	0.74293	0.66342
1	1962501	0.59804	0.83155
1	1963001	0.51768	0.86801
1	1963501	0.31357	0.36623
1	1964001	0.16516	0.44191
1	1966001	0.13322	0.28243
1	1966501	0.21383	0.58476
1	1967001	0.012808	0.49304
1	1967501	0.00295	0.29486
1	1968001	0.76606	0.11425
1	1968501	0.76606	0.11425
1	1969001	0.11554	0.70965
1	1969501	0.15287	0.097983
1	1970001	0.44957	0.89315
1	1970501	0.59279	0.3762
1	1973501	0.87823	0.95135
1	1974001	0.819	0.93655
1	1977001	0.80701	0.88942
1	1977501	0.37323	0.40457
1	1978001	0.45639	0.64928
1	1978501	0.68058	0.4404
1	1979001	0.69221	0.74458
1	1979501	0.54848	0.84628
1	1980001	0.52786	0.16821
1	1981501	0.62385	0.56475
1	1982501	0.44584	0.37076
1	1983001	0.010453	0.63642
1	1983501	0.012122	0.17909
1	1984001	0.51951	0.29849
1	1984501	0.56693	0.97985
1	1985001	0.56557	0.28883
1	1985501	0.79651	0.92714
1	1986001	0.87286	0.10345
1	1986501	0.9627	0.09914
1	1987001	0.95098	0.054945
1	1987501	0.91604	0.10557
1	1988001	0.9099	0.80839
1	1988501	0.69685	0.089655
1	1989001	0.68986	0.70489
1	1989501	0.903	0.10165
1	1990001	0.27525	0.44617
1	1990501	0.22396	0.18149
1	1991001	0.47221	0.033785
1	1991501	0.47781	0.68104
1	1992001	0.52697	0.030861
1	1992501	0.52739	0.11985
1	1996001	0.17009	0.073815
1	1996501	0.29296	0.089354
1	1997001	0.91342	0.52958
1	1997501	0.17256	0.84771
1	1998001	0.40611	0.6197
1	1998501	0.38257	0.51582
1	1999501	0.38838	0.70526
1	2000001	0.38838	0.7076
1	2002001	0.5635	0.43612
1	2002501	0.55754	0.49199
1	2004001	0.040354	0.37655
1	2004501	0.095366	0.36218
1	2005001	0.51257	0.81067
1	2005501	0.30797	0.78664
1	2006001	0.59024	0.62491
1	2006501	0.69448	0.29056
1	2007001	0.44988	0.48277
1	2007501	0.2724	0.45552
1	2008001	0.6278	0.39157
1	2008501	0.70285	0.52327
1	2009001	0.87349	0.83958
1	2009501	0.73809	0.66874
1	2010001	0.6388	0.4837
1	2010501	0.65685	0.87564
1	2011001	0.35256	0.16111
1	2011501	0.20537	0.4678
1	2012001	0.54311	0.43152
1	2012501	0.2974	0.13771
1	2013001	0.60052	0.14849
1	2013501	0.83441	0.96124
1	2014001	0.01681	0.60463
1	2014501	0.01321	0.28761
1	2015001	0.22161	0.4731
1	2015501	0.33533	0.46523
1	2016001	0.44552	0.4423
1	2016501	0.78696	0.72343
1	2017001	0.94731	0.5753
1	2017501	0.86214	0.5327
1	2018001	0.85619	0.61837
1	2018501	0.80963	0.53677
1	2019001	0.96221	0.51958
1	2019501	0.45481	0.40248
1	2020001	0.61132	0.24182
1	2020501	0.71455	0.23108
1	2021001	0.70993	0.22489
1	2021501	0.096983	0.36095
1	2022001	0.10944	0.25042
1	2022501	0.70529	0.32368
1	2023001	0.45938	0.36417
1	2023501	0.72917	0.58987
1	2024001	0.65693	0.29975
1	2024501	0.78585	0.92104
1	2025001	0.64156	0.46633
1	2025501	0.42721	0.72928
1	2026001	0.82014	0.87843
1	2027001	0.78157	0.74595
1	2027501	0.51669	0.61057
1	2028001	0.4786	0.58222
1	2028501	0.4229	0.77055
1	2029001	0.55157	0.57751
1	2029501	0.81842	0.15567
1	2030001	0.73523	0.69714
1	2030501	0.7856	0.84632
1	2031001	0.42309	0.88532
1	2031501	0.21598	0.11884
1	2032001	0.35807	0.39757
1	2032501	0.36773	0.82984
1	2033001	0.52589	0.56261
1	2033501	0.38443	0.56271
1	2034001	0.47965	0.60709
1	2034501	0.65117	0.81734
1	2035001	0.49921	0.81305
1	2035501	0.93396	0.82698
1	2036001	0.94044	0.97878
1	2036501	0.3356	0.31172
1	2037001	0.36331	0.65738
1	2037501	1	0.84491
1	2038001	0.87295	0.94746
1	2038501	0.51742	0.90285
1	2039001	0.68671	0.70069
1	2039501	0.62606	0.18658
1	2040001	0.48223	0.34899
1	2040501	0.88864	0.56107
1	2041001	0.90177	0.65348
1	2041501	0.7892	0.79022
1	2042001	0.85341	0.78224
1	2042501	0.94567	0.92746
1	2043001	0.60044	0.55208
1	2043501	0.88679	0.55572
1	2044001	0.87787	0.9708
1	2044501	0.61066	0.75909
1	2045001	0.79731	0.80374
1	2045501	0.91867	0.84348
1	2046001	0.71289	0.27192
1	2046501	0.70035	0.91604
1	2047001	0.81885	0.64309
1	2047501	0.99414	0.57853
1	2048001	0.36609	0.76578
1	2048501	0.36609	0.76578
1	2049501	0.88364	0.84651
1	2051501	0.77092	0.71295
1	2052001	0.63825	0.71587
1	2052501	0.6021	0.64504
1	2054001	0.54803	0.80359
1	2054501	0.25089	0.18881
1	2055001	0.54779	0.22171
1	2055501	0.098226	0.0047463
1	2056001	0.13311	0.0075992
1	2056501	0.77441	0.43937
1	2057001	0.78352	0.88918
1	2057501	0.54209	0.88483
1	2058001	0.89298	0.78635
1	2058501	0.6662	0.79646
1	2059001	0.085977	0.77382
1	2060001	0.82574	0.81131
1	2060501	0.74402	0.82379
1	2061001	0.44066	0.76523
1	2061501	0.45562	0.89026
1	2062001	0.50184	0.34142
1	2062501	0.93963	0.71477
1	2063001	0.62088	0.80764
1	2063501	0.14057	0.78664
1	2064501	0.3782	0.3845
1	2065001	0.025113	0.57865
1	2067001	0.80465	0.58749
1	2067501	0.80465	0.58749
1	2068001	0.66043	0.85242
1	2068501	0.66043	0.68527
1	2069001	0.49613	0.34096
1	2069501	0.62378	0.30436
1	2070001	0.93347	0.49389
1	2070501	0.35752	0.25138
1	2072501	0.50528	0.93261
1	2073001	0.55711	0.52839
1	2073501	0.49721	0.19028
1	2074001	0.73983	0.15172
1	2074501	0.66555	0.29915
1	2075001	0.94101	0.49086
1	2075501	0.93076	0.8982
1	2076001	0.079873	0.40756
1	2076501	0.043185	0.46882
1	2077001	0.67677	0.4376
1	2077501	0.67148	0.79403
1	2078001	0.44024	0.58847
1	2080501	0.95603	0.74763
1	2081001	0.97082	0.39657
1	2081501	0.39905	0.41832
1	2082001	0.060348	0.44581
1	2082501	0.23177	0.50642
1	2083001	0.74061	0.51937
1	2083501	0.36603	0.43698
1	2084001	0.36603	0.19307
1	2084501	0.83915	0.53921
1	2085001	0.50469	0.48319
1	2085501	0.26502	0.60478
1	2086001	0.71569	0.5121
1	2086501	0.62058	0.5235
1	2088001	0.6685	0.48664
1	2088501	0.3242	0.77516
1	2089001	0.63537	0.46362
1	2089501	0.8348	0.7732
1	2090001	0.56191	0.3646
1	2090501	0.70688	0.43886
1	2091001	0.76036	0.48624
1	2092001	0.91635	0.89446
1	2092501	0.91361	0.92721
1	2094001	0.23276	0.31922
1	2094501	0.18628	0.52137
1	2095001	0.77913	0.42247
1	2095501	0.63141	0.72761
1	2096001	0.31662	0.93486
1	2096501	0.14974	0.4011
1	2098501	0.87793	0.51997
1	2099001	0.88491	0.37146
1	2099501	0.6628	0.26353
1	2101001	0.59565	0.39121
1	2101501	0.49455	0.45102
1	2102501	0.49718	0.61482
1	2103001	0.50848	0.62676
1	2103501	0.54048	0.46372
1	2104001	0.6305	0.981
1	2105001	0.5916	0.86304
1	2105501	0.63776	0.9135
1	2106001	0.74489	0.65024
1	2106501	0.59164	0.61117
1	2107001	0.44443	0.63672
1	2107501	0.47447	0.82542
1	2108001	0.68835	0.6621
1	2108501	0.76272	0.53895
1	2109501	0.54918	0.50552
1	2110001	0.82525	0.45994
1	2110501	0.99079	0.41486
1	2111001	0.95655	0.3449
1	2111501	0.87523	0.25318
1	2112001	0.83681	0.79831
1	2112501	0.71473	0.94759
1	2113001	0.71473	0.45486
1	2113501	0.69295	0.4359
1	2114001	0.90402	0.54114
1	2114501	0.96185	0.75835
1	2115501	0.40128	0.96855
1	2116001	0.40128	0.96855
1	2117001	0.28935	0.9106
1	2117501	0.34243	0.34815
1	2118001	0.067092	0.46337
1	2118501	0.17038	0.6762
1	2119001	0.93027	0.89752
1	2120501	0.19671	0.88518
1	2121001	0.19671	0.68108
1	2122001	0.7785	0.28542
1	2122501	0.7785	0.28542
1	2125001	0.031517	0.11951
1	2125501	0.031517	0.11951
1	2127501	0.72912	0.7655
1	2128001	0.48917	0.79982
1	2128501	0.22866	0.66936
1	2129501	0.47416	0.13293
1	2130001	0.62758	0.2124
1	2130501	0.94753	0.68159
1	2131001	0.87781	0.79988
1	2132501	0.09313	0.37965
1	2134501	0.31877	0.67324
1	2135001	0.31877	0.67324
1	2135501	0.90078	0.69636
1	2136001	0.90078	0.69636
1	2138001	0.95558	0.40017
1	2138501	0.3737	0.26434
1	2139001	0.72373	0.9035
1	2139501	0.83229	0.27956
1	2140001	0.64859	0.44845
1	2140501	0.67358	0.57709
1	2141001	0.96673	0.6231
1	2141501	0.49642	0.54407
1	2142001	0.38393	0.33236
1	2142501	0.39697	0.81568
1	2143001	0.25503	0.92427
1	2143501	0.15176	0.46146
1	2144001	0.92922	0.18393
1	2144501	0.92536	0.23772
1	2145001	0.65734	0.60079
1	2145501	0.0043128	0.30931
1	2146001	0.0025226	0.78818
1	2146501	0.70246	0.9772
1	2147001	0.058225	0.71338
1	2148501	0.20445	0.046818
1	2149001	0.02304	0.072308
1	2151001	0.8144	0.36199
1	2151501	0.8144	0.36199
1	2153001	0.74428	0.7918
1	2153501	0.57217	0.90199
1	2161501	0.90943	0.56764
1	2162001	0.90943	0.56764
1	2163001	0.37651	0.088565
1	2163501	0.40538	0.067856
1	2164001	0.77158	0.084542
1	2164501	0.77158	0.084542
1	2165001	0.6003	0.59709
1	2165501	0.60326	0.35104
1	2166001	0.19222	0.53362
1	2166501	0.66461	0.075248
1	2167001	0.66461	0.075248
1	2168001	0.66997	0.53697
1	2168501	0.95931	0.45771
1	2169001	0.98887	0.097028
1	2169501	0.74196	0.058089
1	2170001	0.40436	0.06544
1	2170501	0.84101	0.74171
1	2171001	0.88049	0.52388
1	2171501	0.87465	0.37906
1	2172001	0.1817	0.045128
1	2172501	0.2311	0.052086
1	2173001	0.26612	0.85406
1	2176501	0.66818	0.6115
1	2177001	0.80442	0.11432
1	2177501	0.70416	0.037721
1	2178001	0.70416	0.076439
1	2178501	0.59054	0.030861
1	2180001	0.47912	0.095581
1	2180501	0.47912	0.095581
1	2181001	0.47705	0.52146
1	2181501	0.62057	0.51325
1	2182001	0.798	0.45247
1	2182501	0.70741	0.46202
1	2183501	0.88732	0.93382
1	2184001	0.42083	0.70135
1	2184501	0.6063	0.75912
1	2185001	0.73523	0.85115
1	2185501	0.5531	0.91621
1	2186001	0.77834	0.15072
1	2186501	0.063384	0.30108
1	2187001	0.66998	0.039125
1	2187501	0.8233	0.72996
1	2188001	0.3349	0.58711
1	2188501	0.20399	0.026326
1	2193001	0.86052	0.073659
1	2193501	0.081364	0.085993
1	2194001	0.055305	0.18011
1	2195501	0.59367	0.38285
1	2196001	0.7526	0.29705
1	2196501	0.94349	0.62152
1	2197001	0.97754	0.98291
1	2198501	0.094458	0.2226
1	2199501	0.20779	0.15415
1	2200001	0.20779	0.15415
1	2201001	0.25558	0.92721
1	2201501	0.29103	0.29768
1	2202001	0.56687	0.11041
1	2202501	0.21524	0.11475
1	2204001	0.76959	0.39202
1	2204501	0.59135	0.50464
1	2205001	0.58269	0.085292
1	2205501	0.91756	0.55916
1	2206001	0.24619	0.78136
1	2206501	0.23774	0.32783
1	2209001	0.34243	0.3593
1	2209501	0.34408	0.27444
1	2210001	0.74782	0.40946
1	2210501	0.71759	0.5349
1	2211001	0.79372	0.10006
1	2211501	0.85158	0.14698
1	2212001	0.79538	0.38318
1	2213001	0.5712	0.077235
1	2213501	0.40482	0.63215
1	2214001	0.37932	0.17357
1	2215001	0.70951	0.55477
1	2215501	0.91382	0.64436
1	2216001	0.51642	0.68557
1	2216501	0.30376	0.31424
1	2217001	0.45205	0.46981
1	2217501	0.95111	0.36686
1	2218001	0.90805	0.63587
1	2218501	0.76835	0.86285
1	2219001	0.49726	0.50875
1	2219501	0.37632	0.34897
1	2220001	0.51251	0.66498
1	2220501	0.51764	0.94855
1	2221001	0.61651	0.92998
1	2221501	0.096078	0.44066
1	2222001	0.11213	0.77109
1	2222501	0.62194	0.29883
1	2223001	0.55739	0.87129
1	2223501	0.55794	0.88047
1	2224001	0.40455	0.57527
1	2224501	0.3555	0.7095
1	2225001	0.29213	0.20271
1	2226501	0.010641	0.25555
1	2227001	0.04245	0.23996
1	2227501	0.60796	0.31308
1	2228501	0.21195	0.65487
1	2229001	0.24554	0.63783
1	2230001	0.24192	0.98345
1	2230501	0.24192	0.20611
1	2231001	0.083108	0.15556
1	2231501	0.26725	0.25961
1	2232001	0.79709	0.10157
1	2232501	0.72037	0.32525
1	2233001	0.31908	0.5414
1	2233501	0.31731	0.8322
1	2234001	0.037373	0.6814
1	2234501	0.057143	0.5934
1	2235001	0.48405	0.37321
1	2235501	0.40575	0.078953
1	2236001	0.92718	0.36912
1	2236501	0.92748	0.48985
1	2237001	0.17456	0.20483
1	2239501	0.75673	0.49548
1	2240001	0.75673	0.49548
1	2241001	0.59992	0.60987
1	2241501	0.91336	0.63107
1	2242001	0.67025	0.57352
1	2244001	0.88821	0.40218
1	2244501	0.74419	0.25014
1	2245001	0.58218	0.092133
1	2245501	0.58211	0.082784
1	2246001	0.59043	0.29338
1	2246501	0.59049	0.3815
1	2247001	0.5436	0.35312
1	2247501	0.71455	0.69678
1	2248501	0.53482	0.53183
1	2249001	0.26618	0.94581
1	2249501	0.35064	0.61827
1	2250001	0.058127	0.14418
1	2250501	0.077253	0.19312
1	2251001	0.19812	0.83771
1	2251501	0.19575	0.24383
1	2252001	0.25731	0.84231
1	2252501	0.054191	0.041601
1	2253501	0.66278	0.79424
1	2254001	0.73821	0.4718
1	2254501	0.86442	0.53866
1	2255001	0.78873	0.08149
1	2255501	0.43087	0.99281
1	2256001	0.41432	0.48059
1	2256501	0.26992	0.53252
1	2257001	0.2734	0.86561
1	2257501	0.49079	0.85266
1	2258001	0.37627	0.86801
1	2258501	0.56213	0.9915
1	2259001	0.8963	0.51018
1	2259501	0.37642	0.66443
1	2260001	0.37642	0.66443
1	2261501	0.89662	0.82781
1	2262001	0.56051	0.11946
1	2262501	0.78426	0.87251
1	2263001	0.47033	0.36988
1	2263501	0.60442	0.51093
1	2264001	0.44329	0.48787
1	2264501	0.30414	0.99341
1	2265001	0.53761	0.7396
1	2265501	0.34915	0.78899
1	2266001	0.68253	0.80829
1	2266501	0.83031	0.82393
1	2267001	0.90639	0.76697
1	2267501	0.82638	0.58753
1	2268001	0.45884	0.91198
1	2268501	0.45884	0.91198
1	2269001	0.33962	0.91712
1	2269501	0.66698	0.31049
1	2270001	0.67284	0.2705
1	2271501	0.63706	0.88931
1	2272001	0.77546	0.24651
1	2272501	0.62854	0.10113
1	2273001	0.7186	0.72345
1	2273501	0.93156	0.26156
1	2274001	0.93337	0.44899
1	2274501	0.90011	0.69723
1	2275001	0.68533	0.76194
1	2275501	0.8982	0.50983
1	2276001	0.99181	0.69458
1	2276501	0.99717	0.58919
1	2277001	0.97582	0.89498
1	2277501	0.86734	0.62749
1	2278001	0.8904	0.34308
1	2278501	0.85133	0.61791
1	2279001	0.5502	0.79557
1	2279501	0.66903	0.40837
1	2280001	0.67509	0.76264
1	2281501	0.59748	0.31675
1	2282001	0.60955	0.78574
1	2282501	0.14347	0.27331
1	2283001	0.45813	0.058177
1	2283501	0.43948	0.32422
1	2284001	0.49721	0.36775
1	2284501	0.87516	0.78638
1	2285001	0.73561	0.89854
1	2285501	0.72791	0.20762
[truncated: 998,000+ more rows]
